# Supplementary material for: How well do physical activity questions perform? A European cognitive testing study
Source: Arch Public Health. 2015 Dec 1;73:57. doi: 10.1186/s13690-015-0109-5 (PMC4665945; doi:10.1186/s13690-015-0109-5)
Supplement: Additional file 2: — Contains the data analysis sheet. (XLS 121 kb) [file 13690_2015_109_MOESM2_ESM.xls]

## Sheet: General PA
Survey answers and General PA
General Probes on PA section
Serial Number, Sex, Age	Respondent's Survey Answers Q3-9 inclusive	General probes (both sections) P: Which set of questions was easier to answer? P: Which set of questions did R prefer answering? 1. Set A: Leisure-time physical activity 2. Set B: Total physical activity 3. Or do you not have a preference? RECORD ANSWER: P: REASONS FOR THE PREFERRED SET OF QUESTIONS: P: In general was it easy or hard to remember physical activities for Rs?	General probes for the leisure-time physical activity questions (section A) P: How were these questions for Rs? P: Was it easy or hard to answer this question? P: What came to mind when R answered these questions? P: Was there a particularly difficult statement for Rs? P: How did you remember that?	General probes for the total physical activity questions (section B) P: How were these questions for Rs? P: Was it easy or hard to answer this question? P: What came to mind when R answered these questions? P: Was there a particularly difficult statement for Rs? P: How did you remember that?

## Sheet: Q3-Q5
Q3-Q5
NHIS
Serial Number, Sex, Age	Q3: How often do you do VIGOROUS leisure-time physical activities for AT LEAST 10 MINUTES that cause HEAVY sweating or LARGE increases in breathing or heart rate? RECORD RESPONDENT'S ANSWER P: How did Rs understand the term ‘vigorous activity’? P: How did Rs understand the term ‘leisure time activity’ m? P: How did Rs answer this question? P: Was it easy or difficult for Rs to answer? P: What cam…	Q4: How often do you do LIGHT OR MODERATE LEISURE-TIME physical activities for AT LEAST 10 MINUTES that cause ONLY LIGHT sweating or a SLIGHT to MODERATE increase in breathing or heart rate? RECORD RESPONDENT'S ANSWER P: How did Rs come to an answer? P: What did Rs understand by light and moderate physical activity? P: How do you remember this? Examples P: How did Rs decide what activities to inc…	Q5: How often do you do LEISURE-TIME physical activities specifically designed to STRENGTHEN your muscles such as lifting weights or doing calisthenics? RECORD RESPONDENT'S ANSWER P: What did the term ‘muscle strengthening’ mean to Rs? P: How would R say that in their own words? P: How did R go about answering this question? Examples P: Did Rs think that some people might not give a truthful answ…

## Sheet: Q6-7
Q6-7
IPAQ
Serial Number, Sex, Age	Q6: During the last 7 days, on how many days did you do vigorous physical activities? (vigorous physical activities make you breathe much harder than normal and may include heavy lifting, digging, aerobics, or fast bicycling) RECORD RESPONDENT'S ANSWER P: How did Rs understand "vigorous activity"? P: Was it easy or hard to answer this question? P: Did R have a particular time period on mind? P: D…	Q6a: How much time did you usually spend doing vigorous physical activities on one of those days? RECORD RESPONDENT'S ANSWER P: How Rs arrive at their answer? P: How did Rs decide on the one day to think about? P: Was it easy or hard to answer this question?	Q7: During the last 7 days, on how many days did you do moderate physical activities? RECORD RESPONDENT'S ANSWER Any comments:	Q7a: How much time did you usually spend doing moderate physical activities on one of those days? RECORD RESPONDENT'S ANSWER Any Comments:

## Sheet: Q8-9 & Other
Q8-9 & Other
IPAQ continued
Serial Number, Sex, Age	Q8: During the last 7 days, on how many days did you walk for at least 10 minutes at a time? RECORD RESPONDENT'S ANSWER P: How did Rs decide on which walks to include? P: How sure were Rs of their answer? P: Regular or irregular walks?	Q8a: How much time did you usually spend walking on one of those days? RECORD RESPONDENT'S ANSWER P: How did Rs go on answering this question? P: How did Rs understand ‘usually spend walking’? P: How did Rs arrive at the overall figure? (What did they include & exclude)	Q9: During the last 7 days, how much time did you usually spend sitting on a week day? RECORD RESPONDENT'S ANSWER P: What does the term 'sitting’ in this context mean to R? P: How did Rs arrive at the overall figure? (What did they include) P: What were Rs thinking of when answering this question?	Other (including overall probe):
